# Supplementary material for: Lymph Vessels Associate with Cancer Stem Cells from Initiation to Malignant Stages of Squamous Cell Carcinoma
Source: Int J Mol Sci. 2023 Sep 2;24(17):13615. doi: 10.3390/ijms241713615 (PMC10488284; doi:10.3390/ijms241713615)
Supplement: Supplementary file 1 [file ijms-24-13615-s001.zip]

Archive with 3 entries (3 files):
- Movie S1.mp4
- Movie S2.mp4
- Supplementary Information IJMS_v7.pdf
